# Supplementary material for: Vaccine Preventable Zoonotic Diseases: Challenges and Opportunities for Public Health Progress
Source: Vaccines (Basel). 2022 Jun 22;10(7):993. doi: 10.3390/vaccines10070993 (PMC9319643; doi:10.3390/vaccines10070993)
Supplement: Supplementary file 1 [file vaccines-10-00993-s001.zip]

Archive with 1 entries (1 files):
- vaccines-1747768-SI.pdf
